# Supplementary material for: A Stretchable, Transparent, and Mechanically Robust Silver Nanowire–Polydimethylsiloxane Electrode for Electrochromic Devices
Source: Polymers (Basel). 2023 Jun 10;15(12):2640. doi: 10.3390/polym15122640 (PMC10305387; doi:10.3390/polym15122640)
Supplement: Supplementary file 1 [file polymers-15-02640-s001.zip]

Archive with 1 entries (1 files):
- polymers-2383701-supplementary.pdf
